# Supplementary material for: Safety and Efficacy of Nusinersen and Risdiplam for Spinal Muscular Atrophy: A Systematic Review and Meta-Analysis of Randomized Controlled Trials
Source: Brain Sci. 2023 Oct 7;13(10):1419. doi: 10.3390/brainsci13101419 (PMC10605531; doi:10.3390/brainsci13101419)
Supplement: Supplementary file 1 [file brainsci-13-01419-s001.zip]

Archive with 2 entries (2 files):
- PRISMA_2020_checklist.pdf
- Supplementary Material.pdf
